# Supplementary material for: A Comprehensive Machine Learning Framework for the Exact Prediction of the Age of Onset in Familial and Sporadic Alzheimer’s Disease
Source: Diagnostics (Basel). 2021 May 17;11(5):887. doi: 10.3390/diagnostics11050887 (PMC8156402; doi:10.3390/diagnostics11050887)
Supplement: Supplementary file 1 [file diagnostics-11-00887-s001.zip]

Archive with 1 entries (1 files):
- diagnostics-1192249-supplementary.pdf
